# Supplementary material for: Dual-Energy Computed Tomography, a New Metal Artifact Reduction Technique for Total Hip Arthroplasty: Is There a Light in the Darkness?
Source: J Clin Med. 2025 Mar 26;14(7):2258. doi: 10.3390/jcm14072258 (PMC11990031; doi:10.3390/jcm14072258)
Supplement: Supplementary file 1 [file jcm-14-02258-s001.zip]

Archive with 3 entries (3 files):
- Tabella S1.xlsx
- Tabella S2 PRISMA_2020_checklist.pdf
- Tabella S3. QUADAS-2.pdf
