# Supplementary material for: Dual-Energy Computed Tomography, a New Metal Artifact Reduction Technique for Total Hip Arthroplasty: Is There a Light in the Darkness?
Source: J Clin Med. 2025 Mar 26;14(7):2258. doi: 10.3390/jcm14072258 (PMC11990031; doi:10.3390/jcm14072258)
Supplement: Supplementary file 1 [file jcm-14-02258-s001.zip › Tabella S1.xlsx]

## Sheet: Sheet1
Author	Journal	Year	PMID	Technique	Study Design	In Vivo/Ex Vivo	Patients Number	Purpose	Prosthesis	Better Technique	Optimal keV	Quantitative Analysis	Qualitative Analysis	Conclusion
Zhao J	Insights Imaging	2023	37880460	VMI(+ MAR) 50-120 keV vs CI (conventional Images) vs CI (+ MAR)	Retrospective	In Vivo	30	Optimal visualization of periprosthetic vasculatur and metal artifact reduction	THA	VMI (+MAR)	80	Philips IntelliSpace Portal + SPSS software version 26 (IBM Corp., Armonk, NY, USA)	2 MSK Radiologists (2Y and 18Y of clinical exp)	VMI 80 keV combined with O-MAR using appropriate parameters can provide both reduced metal artifacts and improved vascular visualization
Yue D	Acta Radiol.	2018	28899125	VMI(+ MAR) 80-140 keV vs VMI 80-140 keV	Retrospective	In VIvo	35	To determine the optimal monochromatic level of the VMS images for artifact reduction and the capacity of MARs to effectively reduce artifacts and provide high image quality and reliable diagnosis for prosthesis-related problems	Unilateral THA	VMI (+MAR)	120-140	GSI Viewer + SPSS software, version 20 (SPSS Inc. Chicago, IL, USA)	1 Radiologist (15Y of clinical exp) and 1 Radiological Fellow (3Y of exp)	VMI with MARs at 120 and 140 keV could significantly reduce the artifacts from hip arthroplasty and improve the image quality at the periprosthetic region but had no obvious advantage for pelvic organs.
Schwarz GM	J Bone Joint Surg Am.	2023	36848437	VMI (± MAR) 110-190 keV vs CI(140 kVp ± MAR ± Tin filter)	Prospective	Ex Vivo	9 (Prostheses extrarticulated)	To evaluate the influence of different scan parameters and metal artifact algorithms on image quality in the presence of hip stems. Their hypothesis was that a protocol using MAR, a tin filter, and monoenergetic reconstruction would reduce metal artifacts around hip stems and positively influence image quality. We further hypothesized significant differences in streak and blooming artifacts betwe…	THA Stems (6 uncemented - 3 cemented)	VMI (+MAR)	160-190	IBM SPSS Statistics for Windows (version 25.0) + Microsoft Excel 365	3 Orthopaedic surgeons + 2 Radiologists	Metal artifact reduction algorithms (e.g., iMAR) should be used in clinical practice for imaging of the bone-implant interface of prostheses with either an uncemented or cemented femoral stem. Among the iMAR protocols, the SE(single-energy) protocol with 140 kV and a tin filter produced the best subjective image quality. Furthermore, this protocol and DE(dual-energy) monoenergetic reconstructions…
Conti D	Diagnostics (Basel).	2022	36611342	VMI (+ MAR) 80-140 keV vs VMI 80-140 keV	Prospective	Ex Vivo	10 (Phantom Prostheses)	To evaluate the combined use of MAR software and VMI available on a DECT system to identify the optimal implant specific DECT protocol for metal artifact minimization (based on the metal type of the prosthesis)	THA (3 bilateral - 4 unilateral)	VMI (for bilateral titanium prostheses); VMI (+ MAR) for other metal type	110 (for bilateral titanium); 90-110-130 (for Cobalt); 110 (for Cemented Cobalt); 90-110 (for Stainless steel)	GSI Viewer + MATLAB® (version 2020b)		The application of metal artifact reduction software on virtual monochromatic images generally improved the image quality, except for in unilateral titanium prostheses, where the application of a metal artifact reduction algorithm is not recommended. For unilateral and bilateral titanium prostheses, the reconstruction at 110 keV always minimized the artifacts. On the contrary, for cobalt and stee…
Wellenberg RH	Eur J Radiol.	2017	28189210	VMI 40-200 keV	Prospective	Ex Vivo	7 (Phantom Prostheses)	To quantify the impact of prosthesis material and design on the reduction of metal artefacts in total hip arthroplasties using virtual monochromatic dual-layer detector Spectral CT imaging	THA (2 bilateral - 3 unilateral)	VMI	130	Philips Intellispace Portal Workstation + ImageJ (version 1.48 v) + Matlab® (version 2014b)		Virtual monochromatic dual-layer Spectral CT imaging results in a significant reduction of streak artefacts produced by beam-hardening in mild and moderate artefacts by improving CT number accuracy, SNRs and CNRs, while decreasing noise values in a total hip arthroplasty phantom. An optimal monochromatic energy of 130 keV was found ranging from 74 keV to 150 keV for different unilateral and bilat…
Yoo HJ	J Korean Soc Radiol.	2022	36545406	CI vs O-MAR vs VMI 50-200 keV	Retrospective	In Vivo	47	To assess the usefulness of various metal artifact reduction (MAR) methods in patients with hip prostheses.	THA (11 bilateral - 36 unilateral)	O-MAR	120-200 (soft tissue); 200 (bone)	Philips Intellispace Portal + SPSS (version 22; IBM Corp., Armonk, NY, USA) and MedCalc Software (version 16.2.1; MedCalc Software, Ostend, Belgium)	2 MSK Radiologists (5Y and 10Y of clinical exp)	O-MAR is the best technique for severe MAR, but it can generate secondary artifacts. VMI at high keV can be advantageous for evaluating periprosthetic bone.
Wichtmann HM	Abdom Radiol (NY).	2023	36180598	120kVp-equivalent images (Mixed) (±iMAR) vs VMI 40–190 keV (±iMAR)	Retrospective	In Vivo	102	To assess image quality and metal artifact reduction in split-filter dual-energy CT (sfDECT) of the abdomen with hip or spinal implants using virtual monoenergetic images (VMI) and iterative metal artifact reduction algorithm (iMAR).	71 THA (26 bilateral - 45 unilateral); 31 Spinal Implants	Mixed(iMAR); (VMI50keV) to improve vascular contrast	120	ADMIRE 3 + Nora Imaging + R (Version 4.0.5)	2 Radiologists (5Y and 6Y of clinical exp)	For abdominal split-filter DECT of patients with spinal or hip implants iMAR should be used to minimize metal artifacts. MixediMAR images provide best image quality. While high keV VMI can reduce quantitative artifact, they do not improve overall image quality. Low keV images (VMI50keV) may be used together with iMAR to improve vascular contrast, while providing less metal artifact compared to no…
Huflage H	Radiography (Lond).	2022	35728278	CI (100/120 kVp) vs Tin prefiltration (Sn 100/Sn 150 kV) vs VBI and virtual monoenergetic imaging (VMI 100/120/150 keV)	Prospective	Ex Vivo	2 (Cadaveric specimens)	To determine the potential for metal artefact reduction in low-dose multidetector CT. Investigations focused on whether spectral shaping via tin prefiltration, virtual monoenergetic imaging or virtual blend imaging (VBI) offers superior image quality in comparison with conventional CT imaging	Various metal implants (dental, cervical spine, hip, knee)	Tin prefiltration (Sn 150 kVp)	150	Syngo.via VB40B, Siemens Healthineers + SPSS Statistics 27, IBM, Armonk, USA	3 Radiologists (7Y,6Y and 4Y of clinical exp)	In the presence of metal implants, tin prefiltration with 150 kVp offers superior artefact reduction for low-dose CT imaging of osseous tissue compared with virtual monoenergetic images of dual-energy datasets. The delineation of cortical boundaries seems to benefit particularly from spectral shaping.
Dwyer A	J Orthop Res.	2023	35652835	CI (140 kVp + MAR) vs Tin prefiltration (Sn 150 kVp + MAR) vs dual energy (100/Sn150 kVp - VMI 130/140 keV + MAR)	Prospective	Ex Vivo	1 (Cadaveric specimen)	To evaluate the effect of these different acquisition protocols using single and dual energy spectra on periprosthetic tissue characterization in a cadaveric model with simulated acetabular bone defects.	Bilateral THA	CI (140 kVp + MAR)				In a cadaveric model of clinically relevant tissue classes and simulated bone defects, dual-energy approaches had an undesirable impact on material density and spectral separation, particularly for cemented components, and reduced trabecular definition. This suggests a 140 kVp acquisition protocol may remain optimal for THA assessment.	BELLO DAL PUNTO DI VISTA TECNICO MA UN SOLO PAZIENTE, SCARSI DATI ANALITICI SULLA VALUTAZIONE RX
Selles M	Insights Imaging.	2021	34817722	CI (140 kVp + MAR) vs CI (140 kVp) vs VMI (130 keV + MAR) vs VMI (130 keV)	Prospective	Ex Vivo	3 (Phantom Prostheses)	To quantify metal artifact reduction using 130 keV virtual monochromatic imaging (VMI) with and without orthopedic metal artifact reduction (O-MAR) in total hip arthroplasty	THA (1 bilateral - 1 unilateral)	VMI (+ MAR)	130	ImageJ (1.48v) + IBM SPSS software (version 23)		130 keV VMI with O-MAR shows stronger metal artifact reduction over 130 keV without O-MAR and conventional imaging with O-MAR. It should be encouraged to reconstruct high energy VMI with O-MAR besides conventional polychromatic images after THA.
Pettersson E	Radiat Prot Dosimetry.	2021	34345904	DS (dual source) 100/Sn150 kV (Tin Filter)(±MAR) vs fast kV-switching (FKS) 80/140 kV (±MAR) [fot both VMI 40-140 keV ± MAR recon.]	Prospective	Ex Vivo	1 (Phantom prosthese)	To compare two DECT scanners based on different techniques, DS and FKS, from two different manufacturers (. The work focused on image properties of interest for radiotherapy treatment planning. The reproduction of VMI CT numbers, Zeff and the geometry of different materials in an electron density phantom were studied under the influence of metal inserts of steel or titanium, and with/without the …	Bilateral THA	DS (+MAR) (higher CT number accuracy at all VME levels)	<100 (for titanium); ≥ 100 (for steel)	Syngo.Via™ (version VB30A) + ADMIRE, (level 3 of 5) + Gemstone Spectral Imaging™, GSI + GSI Volume Viewer™ application (version vxtl_13.0-4.126) + revo_ct_21b.32 + ASIR-V, (60%) + MATLAB™ (version R2019a, Natick, USA)		The CT number accuracy in positions in between titanium or steel inserts and therefore within streak artefacts was improved by using MAR. For these positions, DS-MAR showed a higher accuracy compared to FKS-MAR for both titanium and steel at all VME levels. For both DS and FKS, the greatest CT number accuracy in the peripheral parts of the phantom, i.e. outside the streak artefacts, was achieved …
Foti G	Radiology.	2021	34227883	CR (conventional radiography) vs DECT 80/150 kV Tin filter (VMI 140-165 keV)	Retrospective	In Vivo	178	To compare the diagnostic performance of DECT and CR (conventional radiography) in detecting hip prosthesis loosening, using surgery as a reference for diagnosis.	Unilateral THA	DECT	155	Syngo.Via VB20, Siemens Healthineers + StataCorp statistical software (version 15)	2 MSK Radiologists (15Y and 4Y of clinical exp + 6Y and 1Y of DECT imaging exp)	Dual-energy CT (DECT) with high–kilovoltage peak monoenergetic reconstructions was more accurate than conventional radiography in the diagnosis of hip prosthesis loosening
Ishikawa T	Medicine (Baltimore).	2020	33327359	CI 120 kVp (± MAR) vs CI 120 kVp + MBIR) vs VMI 70/140 keV (± MAR)	Prospective	Ex Vivo	1 (Phantom prosthese)	To compare the effectiveness of a metal artifact reduction algorithm (MAR), model-based iterative reconstruction (MBIR), and virtual monochromatic imaging (VMI) for reducing metal artifacts in CT imaging.	Unilateral THA	CI+ MAR (most effective recon. method for reducing dark bands); CI + MBIR and VMI 140 keV (most effective for reducing streak artifacts).	140	Advantage Workstation version 4.6; GE Healthcare + MATLAB software (Mathworks, Natrick, MA, US) + SPSS (SPSS statistics 25; IBM, Chicago, IL, US)		The effectiveness of MAR, MBIR, and VMI in reducing metal artifacts would depend on the type of the artifacts. For metal artifacts arising from a unilateral hip prosthesis, MAR appears to be the most suitable image reconstruction method to reduce dark bands, and MBIR and VMI at 140 keV appear to be markedly effective for reducing fine streak artifacts.
Barreto I	Eur J Radiol.	2020	33126172	CI 135 kVp vs CI 135kVp (+ MAR) vs DECT 80/135 Kvp (VMI 105 keV)	Prospective	Ex Vivo	6 (Cadavers)	To compare the effectiveness of metal artifact reduction using Single Energy Metal Artifact Reduction (SEMAR) and Dual Energy CT (DECT).	Various metal implants (dental, cervical spine, abdominal, hip, knee)	CI 135 kVp (+MAR) [SEMAR]		Adaptive Iterative Dose Reduction 3D, AIDR 3D	2 MSK Radiologists (10Y of clinical exp) + 2 Neuroradiologists (10Y of clinical exp)	In conclusion, this preliminary study found SEMAR reduced the severity of metal artifacts and improved visualization of structures and diagnostic interpretation in the assessment of the hip, knee, pelvis, abdomen, and maxillofacial scans. In all cases evaluated, SEMAR was chosen as the preferred image reconstruction over Standard and DECT images. However, it was noted that new minor streak artifa…
Hickle J	Br J Radiol.	2020	31573325		PICTORIAL REVIEW
Kuchenbecker S	Med Phys.	2015	25652515	DS (dual source) 100/Sn140 kV (Tin Filter) [Pseudo-monochromatic images vs VMI]	Prospective	Ex Vivo	1 (Phantom adbomen)	Dual Energy CT (DECT) provides so-called monoenergetic images based on a linear combination of the original polychromatic images. At certain patient-specific energy levels, corresponding to certain patient- and slice-dependent linear combination weights, e.g., E = 160 keV corresponds to α = 1.57, a significant reduction of metal artifacts may be observed. The authors aimed at analyzing the method…	various metal implants + high concentration iodine contrast media	VMI (+ MAR)				True virtual monochromatic images or MAR corrected images should be preferred over the pseudo-monochromatic images. However, one should keep in mind that misusing DECT as an artifact reduction technique is not the ideal way to go because the strength of DECT is material decomposition and not artifact reduction.
Laukamp KR	Eur Radiol.	2018	29725834	CI (120 kVp) vs CI (120 kVp + MAR) vs VMI (60-200 keV)	Retrospective	In Vivo	27	To compare metal artifact (MA) reduction in imaging of total hip replacements (THR) using virtual monoenergetic images (VMI), for MA-reduction-specialized reconstructions (MAR) and conventional CT images (CI) from detector-based dual-energy computed tomography (SDCT)	THA (8 bilateral, 19 unilateral)	CI (120 kVp + MAR) superior in reducing severe metal artifact; VMI advantageous for the evaluation of bone structures adjacent to the implants because not associated with additional artifacts.	140-200	JMP Software (V12, SAS Institute, Cary, NC, USA)	2 MSK Radiologists (4Y and 7Y of clinical exp)	Both monoenergetic reconstructions by SDCT and MAR allow for a significant reduction of artifacts caused by THR in comparison to conventional CT imaging. Virtual monoenergetic images were especially advantageous for the evaluation and depiction of bone structures adjacent to the implants as well as they were not associated with additional artifacts. In contrast, MAR allowed a superior assessment …
Kosmas C	Skeletal Radiol.	2019	31154493	CI (120 kVp) vs VMI (40-200 keV)	Prospective	In Vivo	12	To investigate the value of detector-based dual-layer spectral CT in reducing the artifacts caused by small and large metallic orthopedic devices.	Various metal implants (7 shoulders; 5 hips; 3 spines)	VMI	160-180	thin-client Spectral Diagnostic Suite of Applications, Philips Healthcare + SPSS v. 24 (IBM Corp., Armonk, NY, USA)	2 MSK Radiologists (7Y of clinical exp)	Metal artifacts were effectively reduced in virtual MonoE reconstructions when compared to conventional polychromatic images. Their quantitative analysis revealed a maximum reduction of 20.9% in artifact size at 200 keV in comparison to 120 kVp polychromatic images. 160 and 180 keV levels had the best overall diagnostic image quality compared to other virtual monochromatic and conventional polych…
Neuhaus V	Eur J Radiol.	2019	30691660	CI (120 kVp ± MAR) vs VMI (140-200 keV ± MAR)	Retrospective	In Vivo	24	To evaluate the reduction of artifacts caused by total hip replacements (THR) in dual-layer DECT (DLCT) provided by the combination of virtual monoenergetic images (VMI) and orthopedic metal artifact reduction (MAR).	THA	VMI (+ MAR)	160-200	IntelliSpace Portal Spectral Diagnostics Suite, Philips + JMP Software (v12, SAS Institute, Cary, USA)	2 Radiologists (4Y and 3Y of clinical exp)	The combination of VMI and MAR yields strongest reduction of hypo- and hyperdense artifacts caused by total hip replacements in staging DLCT in comparison to each technique by itself.
Magarelli N	Radiol Med.	2018	29637389	CI (100/140 kVp + Tin Filter) vs VMI (64-190 keV)	Prospective	In Vivo	31	To assess image quality when using dual-energy CT (DECT) to reduce metal artifacts in subjects with knee and hip prostheses.	THA (10); TKA (22)	Fast DE, B60–140 (reconstructions made by the Siemens CT)		Syngo, software VA31, monoenergetic application + IBM SPSS Statistics	2 MSK Radiologists (3Y and 21Y of clinical exp)	DECT with specific post-processing may reduce metal artifacts and significantly enhance the image quality and diagnostic value when evaluating metallic implants. (Fast DE, B60–140 and the Opt keV reconstructions had the best overall image quality. The other monoenergetic DECT images had lower scores in the quantitative and qualitative evaluation.)
Jeong J	J Med Imaging Radiat Oncol.	2018	29797407	CI (80/140 kVp ± MAR) vs VMI (70/90/110 keV ± MAR)	Retrospective	In Vivo	27	To compare the visibility of bony structures around metallic hip prosthesis of GSI-DECT with the MARs technique to that of GSI-DECT without MARs in patients with hip replacement arthroplasties.	42 THA (17 bilateral; 10 unilateral; 2 prostheses not included)	VMI	110	SPSS, INC, Chicago, IL, USA	2 MSK Radiologists (9Y and 15y of clinical exp)	110 keV images without MARs are best for evaluating acetabular zone II. The visibility of the bony structures around the hip prosthesis is similar in the other zones with or without MARs regardless of keV. MARS may not be needed for the evaluation of the metallic hip prosthesis itself at sufficient high-energy levels; however, MARS still has a role in the evaluation of other soft tissues around t…
Pawałowski B	Phys Med.	2020	32818774	CI (80/140 kVp ± MAR) vs PMR (70/90/110/130 keV ± MAR)	Prospective	Ex Vivo	1 (Virtual Water™ phantom)	To evaluate the use of pseudo-monoenergetic reconstructions (PMR) from dual-energy computed tomography, combined with the iterative metal artefact reduction (iMAR) method.	various high density materials	PMR (+ iMAR)	70	Artiscan software (AQUILAB, Loos les Lille, France)	5 Medical Physics Experts (MPEs)	70 keV PMR (pseudo-monoenergetic reconstructions) with iMAR allows for significant metal artefact reduction and low CT number errors observed in the vicinity of dense materials. It is therefore an attractive alternative to high keV imaging when imaging patients with metallic implants, especially in the context of radiotherapy planning.
Han SC	AJR Am J Roentgenol.	2014	25247944	CI (80/140 kVp ± MAR) vs VMI (40-140 keV ± MAR)	Retrospective	In Vivo	33 (+20 without prostheses as control gruop + 1 Phantom for a phantom study)	To determine the feasibility of using Metal Artifact Reduction (MAR) software for abdominopelvic dual-energy CT in patients with metal hip prostheses.	THA (6 bilateral; 27 unilateral)	VMI (+ MAR)	77	GSI Viewer, version 2.0, GE Healthcare + SPSS, version 18.0, IBM Software	2 Abdominal Radiologists (6Y and 5Y of clinical exp)	The use of MAR software with dual-energy CT decreases metal artifacts and increases diagnostic confidence in the assessment of the pelvic cavity but also introduces new artifacts that can obscure pelvic structures.
Mussmann B	Acta Radiol Open.	2018	30186626	DE 80/140 kVp + VMI 130 keV	Retrospective	In Vivo	24	To test the between-scan agreement and reliability of custom segmentation software for BMD (bone mineral density) measurements adjacent to cemented and uncemented acetabular cups in dual-energy CT (DECT).	Unilateral THA (12 cemented; 12 uncemented)		130	MINDWAYS® QCT PRO (Mindways Software Inc., Austin, TX, USA) + Python script (version 2.7.10, Python Software Foundation, Beaverton, OR, US) + STATA/SE 14.0 (StataCorp. LP, College Station, TX, USA)	1 Radiologist (>20Y of clinical exp)	BMD (bone mineral density) can be measured with high absolute between-scan agreement and good reliability adjacent to acetabular cemented and uncemented cups using DECT and segmentation software.
Guziński M	J Comput Assist Tomogr.	2019	30855312	VMI 75 keV (+ MAR) vs VMI 140 keV	Retrospective	In Vivo	25	To assess potential endoprosthesis loosening in patients after revision total hip arthroplasty, based on monochromatic dual-energy computed tomography (DECT) images obtained with and without metal artifact reduction software (MARS) and comparison with the clinical examination and hip function.	THA (9 bilateral; 16 unilateral; 1 bilateral revision; 24 unilateral revision)	VMI	140	Advanced Workstation AW4.6 with GSI Viewer 2.0, GE Healthcare + R Statistical Software.	2 MSK Radiologists (10Y + 4Y of clinical exp)	New MARS-related artifacts, which hinder implant-bone interface evaluation, were found in 75-keV MARS images (“pseudo-loosening” in 33 of 34 prostheses, “ground-glass blurring” in 20 of 32). High-energy monochromatic DECT images are superior to low-energy DECT MARS images in assessment of the potential loosening and correlate better with the clinical examination outcomes. For revision total hip a…
Meinel FG	Invest Radiol.	2012	22659595	Sn140/100kVp (+ VMI 64-120 keV) vs Sn140/80kVp (+ VMI 64-190 keV)	Retrospective	In Vivo	1 Phantom (2 prostheses) + 22 patients	To systematically optimize image acquisition parameters for VMI in a hip phantom and assess its value in a clinical study.	variuos metal implants (8 joint prostheses; 19 osteosynthetic implants)	VMI (140/100 kVp + 105-120 keV recon)	113 (100-130)	Syngo Dual Energy software (version VE32B with the “monoenergetic” application) + Microsoft Excel 2011 + SOFA statistics 1.1.1	2 Radiologists	Sn140/100 kVp with a tube current ratio of 3:1, a collimation of 32 × 0.6 mm, and extrapolated energies of 105 to 120 keV are optimal parameters for a dedicated DSCT protocol that effectively reduces metal artifacts by energetic extrapolation. The protocol effectively reduces metal artifacts in all types of metal implants. The optimized reconstructions yielded relevant additional findings.
Lewis M	Skeletal Radiol.	2013	22684409	CI (100/140 kVp) vs VMI (40-190 keV)	Prospective	Ex Vivo	2 Phantoms	To determine whether high keV monoenergetic reconstruction of dual energy computed tomography (DECT) could be used to overcome the effects of beam hardening artefact that arise from preferentil deflection of low energy photons.	THA	VMI	150	DICOM viewer (Osirix v3.8-32-bit)		Monoenergetic reconstruction of dual energy CT at increasing theoretical kilovoltages reduces the streak artefact produced by beam hardening from orthopaedic prostheses, accompanied by a modest increase in heterogeneity of background image attenuation, and decrease in contrast to noise ratio, but no deterioration in high contrast line pair resolution.
Higashigaito K	Invest Radiol.	2015	26171565	CI (120 kVp ± MAR) vs VMI (40-190 keV)	Prospective	Ex Vivo	1 Pelvis Phantom	To directly compare metal artifact reduction (MAR) of virtual monoenergetic extrapolations (VMEs) from dual-energy computed tomography (CT) with iterative MAR (iMAR) from single energy in pelvic CT with hip prostheses.	THA (unilateral or bilateral)	CI (+ MAR)	1Fe, 94 keV; 2Fe, 83 keV; 1Ti, 107 keV; 2Ti, 143 keV	ADMIRE (strength level 3) + SPSS statistics, version 22, release 22.0.0.1; IBM, Chicago, IL)	2 Radiologists (4Y and 5Y of clinical exp)	Iterative MAR showed better MAR capabilities than VME (virtual monoenergetic extrapolations) in settings with bilateral hip prosthesis or unilateral steel prosthesis. In settings with unilateral hip prosthesis made of titanium, VME and iMAR performed similarly well.
Wu M	Med Phys.	2014	25471970		Prospective	Ex Vivo	Phantom	The overall goal of this work is to improve the computed tomography (CT) image quality for patients with metal implants or fillings by completing the missing kilovoltage (kV) projection data with selectively acquired megavoltage (MV) data that do not suffer from photon starvation. When both of these imaging systems, which are available on current radiotherapy devices, are used, metal streak artif…
Kovacs DG	Radiother Oncol.	2018	29050958	CI (120 kVp ± MAR) vs VMI (70/130 keV ± MAR)	Prospective	Ex Vivo	3 Phantoms (dental, spine, and hip implant phantoms)	Their purpose was to study two techniques for metal artefact reduction for computed tomography in order to identify their impact on tumour delineation in radiotherapy. They evaluated different combinations of DECT VM and MAR techniques both quantitatively and qualitatively in order to identify the optimal solutions for radiotherapy imaging in different anatomical regions. Furthermore, they invest…	variuos metal implants phantom (dental, spine and hip)	VMI (+ MAR)	130	MATLAB 2015b, MathWorks® Natick Massachusetts, U.S.A + syngo.CT Monoenergetic 2016, Siemens AG + R version 3.2.2 (R Foundation for Statistical Computing, Vienna, Austria	3 Oncologists and 2 Radiologists	DECT VM and MAR techniques improve delineation accuracy and the optimal of reconstruction technique depends on the type of metal implant.
Andersson KM	Br J Radiol.	2015	26110201	CI (120 kVp ± MAR) vs VMI (110 keV ± MAR)	Prospective	Ex Vivo	1 Phantom (2 prostheses)	To evaluate commercial metal artefact reduction (MAR) techniques in X-ray CT imaging of hip prostheses.	Bilateral THA	VMI (+MAR)	110	iDose + AIDR 3D (adaptive iterative dose reduction 3D) + ASIR (adaptive statistical iterative reconstruction) + SAFIRE (sinogram affirmed iterative reconstruction) + MATLAB® (Mathworks®, Natick, MA)		The MAR algorithms evaluated generally improved CT number accuracy and substantially reduced the noise in the hip prostheses phantom images, both close to the prostheses and between the two prostheses. The study showed that the monoenergetic reconstructions evaluated did not sufficiently reduce the severe metal artefact caused by large orthopaedic implants.
Park J	Abdom Radiol (NY).	2019	30135970	CI (120 kVp ± MAR) vs VMI (140 keV ± MAR)	Retrospective	In Vivo	47 patient + 1 spinal prosthese phantom	To determine whether there is any additional metal artifact reduction when virtual monochromatic images (VMI) and metal artifact reduction for orthopedic implants (O-MAR) are applied together compared to their separate application in both phantom and clinical abdominopelvic CT studies.	various metal implants (36 spinal prostheses and 11 THA)	VMI (+ MAR)	140	SPSS software version 23 (IBM Corp., Armonk, NY, USA)	2 Radiologists (3Y and 7Y of clinical exp)	Metal artifacts can be additionally reduced by applying O-MAR and VMI in conjunction, compared to their separate application, thereby improving diagnostic performance.
Cheng Q	J Arthroplasty.	2024	39128781	iodine concentration (IC)/iodine map	Prospective	In Vivo	68	To assess the efficacy of dual-energy computed tomography (DECT) iodine maps for diagnosing PJI in total hip arthroplasty.						This study demonstrates the great potential of DECT iodine maps for the diagnosis of PJI around hip arthroplasty, which helps to differentiate between periprosthetic infection and aseptic failure after hip arthroplasty.
Qin L	Eur Radiol.	2021	32757052	DECT 80/Sn140 kVp and 100/ Sn140 kVp vs QCT and DXA	Retrospective	Ex Vivo	20 (femoral head excised)	To assess the agreement and reliability of DECT (dual-energy CT)-derived vBMD (volumetric bone mineral density) measurements from excised human femoral heads and to compare DECT-derived BMD with that measured by DXA (dualenergy X-ray absorptiometry) and QCT (quantitative CT) to determine its accuracy.		DECT		SPSS (version 22.0, IBM) + GraphPad Prism (version 8.0.2, GraphPad Software).	2 MSK Radiologists (10Y and 15Y of clinical exp)	DECT-derived vBMD exhibited high agreement and reliability features, and after calibration, it also displayed a high degree of accuracy. However, in vivo studies are needed to extend its potential utility in clinical settings.
Bongers MN	PLoS One	2015	26600188	CI (120 kVp ± MAR) vs VMI (130 keV ± MAR)	Retrospective	In Vivo	46	To compare and combine dual-energy based and iterative metal artefact reduction on hip prosthesis and dental implants in CT.	20 THA (16 unilateral-2 bilateral); 30 dental implants	VMI (+MAR)		Matlab software tool (Version R2011b, MathWorks, Natick, MA)	2 Radiologists (3y and 4Y of clinical exp)	IMAR allows for significantly higher reduction of metal artefacts caused by hip prostheses and dental implants, compared to a dual energy based method. The combination of DE-source images with IMAR and subsequent monoenergetic extrapolation provides an incremental benefit compared to both single methods.
Neuhaus V	Eur J Radiol	2017	28668408	VMI (64keV, 70keV, 105keV, 140keV, 200keV)	Retrospective	In Vivo	35	The aim of the study was to investigate the performance and diagnostic value of metal artifact reduction in virtual monoenergetic images generated from dual-layer computed tomography (DLCT).	various metal implants (21 spine implants; 8 pelvis implants; 6 extremities implants)	VMI	140	JMP Software (V12, SAS Institute, Cary, USA).	3 Radiologists (8Y,6Y and 3Y of clinical exp)	Using virtual monoenergetic images valuable improvements of diagnostic image quality can be achieved by reduction of artifacts associated with metal implants. As preset for virtual monoenergetic images, 140 keV appear to provide optimal artifact reduction. In 20% of the patients, individually optimized keV can lead to a further improvement of image quality compared to 140 keV.
Lee YH	Eur Radiol.	2012	22307814	VMI (40-140 keV) vs VMI (40-140 keV + MAR)	Retrospective	In Vivo	26	To assess the usefulness of gemstone spectral imaging (GSI) dual-energy CT (DECT) with/without metal artefact reduction software (MARs).	Various metal implants: THA (6), TKA (2), TSA (1), radial head arthroplasty (1), total ankle arthroplasty (1), tumour prosthesis (1), or fracture fixations with a plate, screw or pinning (14)	VMI (+MAR)		SPSS software (version 18.0; SPSS Inc., Chicago, IL, USA).	2 MSK Radiologists (25Y and 5Y of clinical exp)	Dual-energy CT with GSI-MARs can reduce metal-related artefacts and improve the delineation of the prosthesis and periprosthetic region. We should be cautious when using GSI-MARs because the image quality was affected by the prosthesis composition, energy (in keV) and DFOV. The metallic composition and size should be considered in metallic imaging with GSI-MARs reconstruction.
Zhou C	Acad Radiol	2011	21893293	VMI (40-190 keV)	Retrospective	In Vivo	47	The purpose of this study was to optimize photon energy setting to reduce metal artifact of computed tomography (CT) images from implanted metal orthopedic devices in patients with fractures with monoenergetic imaging of dual-energy CT.	various metal implants	VMI	130	SPSS version 13.0 (SPSS Inc, Chicago, IL)	2 MSK Radiologists (8Y and 3Y of clinical exp)	Monoenergetic imaging of dual-energy CT improves quality of CT images in patients with metal orthopedic devices after fracture. Reformatted images at 130 keV have the optimal quality for total, internal, and external metal orthopedic devices.
Horat L	Acad Radiol	2019	30072295	CI (80-100 kV) VS Tin filter (Sn150 kV) VS VMI (100-190 keV)	Retrospective	In Vivo	39	To define an optimal monoenergetic extrapolation (ME) in dual-energy computed tomography (DECT) for metal artifact reduction (MAR) including different body regions and orthopedic implants.	Variosu metal implants	VMI	130	IBM SPSS Statistics 24, IBM, Armonk, New York	1 MSK Radiologist (5Y of clinical exp) and 1 Radiology resident (1Y of exp)	DECT significantly reduces image artifacts in patients with orthopedic hardware and prospective choice of ME at 130 keV may suit best for optimal MAR, independent of region or implant.
Filograna L	Skeletal Radiol.	2015	25962510	CI (120 kV) VS VMI (40-190 keV)	Prospective	Ex Vivo	20 Cadavers	The aim of this ex vivo study was to assess the performance of monoenergetic dual-energy CT (DECT) reconstructions to reduce metal artefacts in bodies with orthopedic devices in comparison with standard single-energy CT (SECT) examinations in forensic imaging. Forensic and clinical impacts of this study are also discussed.	Various metal implants	VMI	137.6 ± 4.9	IBM SPSS Statistics, Version 21.0. Armonk, NY: IBM Corp.	2 MSK Radiologists (3Y and 18Y of clinical exp)	This study demonstrates that monoenergetic DECT images extrapolated at high energy levels significantly reduce metallic artefacts from orthopedic implants and improve image quality compared to SECT examination in forensic imaging.
Vellarackal AJ	Sci Rep.	2021	33500471	CI (80-140 kV) VS VMI (40-190 keV)	Prospective	Ex Vivo	3 Phantoms (hip stem phantoms)	The aim of this experimental in-vitro study was to evaluate the influence of DECT and VMS imaging on: (1) the artefact size of geometrically identical orthopaedic implants consisting of three different compositions (titanium, chrome-cobalt and stainless steel) and (2) the image quality by considering the density of bone-equivalent and calibrated calcium pellets positioned around the implants.	3 Hip stem	VMI	70/140	python (Version 3.7) + Fa. TeraRecon GmbH, Frankfurt, Germany		This phantom study demonstrates artefact reduction in each of the three different metal implants (titanium, stainless steel and chrome-cobalt) with the help of DECT with VMS and VMS with rising energies. This leads to an increase of image quality and better depiction of surrounding structures. Titanium shows much stronger artefact reduction than stainless steel and chrome-cobalt. The grade of art…
Reynoso E	J Comput Assist Tomogr.	2016	27331930	CI (80-140 kV ± MAR) VS VMI (	Prospective	In Vivo	80	The aim of this study was to explore the usefulness of combined virtual monochromatic imaging and metal artifact reduction software (MARS) for the evaluation of musculoskeletal periprosthetic tissue.	various metal implants	VMI (+MAR)		SPSS software, version 22.0 (Chicago, Ill)	2 Radiologists	The combined use of virtual monochromatic imaging and MARS reduced periprosthetic artifacts, achieving attenuation levels comparable to implant-free tissue.
LEGENDA TABELLA					N.
	ART. INSERITO DALLA PRIMA RICERCA	ARGOMENTO PERTINENTE			29
	ART. SCARTATO DALLA PRIMA RICERCA				2
	ART. AGGIUNTO DALLA BIBLIOGRAFIA DEGLI ALTRI				8
	ART, AGGIUNTO DALLA PRIMA RICERCA	ARGOMENTO NON PERTINENTE (ES. IODINE MAPS, BMD)			3	PS NON SO SE QUESTI TOGLIERLI DAL CONTO DEGLI ARTICOLI DATO CHE NON NE ABBIAMO PARLATO NELLA DISCUSSIONE FINALE

## Sheet: Foglio1
INTRO
M&M
RES&DISC
	VISUALIZZAZIONE OSSO PERIPROTESICO
		Studi ex vivo (CENNO SU QUELLO STRANO DEGLI INGEGNIERI)							retrosp
			A FAVORE DI MAR						prosp
			A FAVORE DI VMI
			A FAVORE DI VMI + MAR
			MATERIALI
				materiali protesi
				cementi
		Studi in vivo
	VISUALIZZAZIONE VASI/ORGANI PELVICI
		Studi ex vivo
		Studi in vivo
			tessuti molli periprotesici
			vasi
			organi pelvici
			BMD
CONCL

## Sheet: Table 1
Author	Journal	Year	PMID	Technique	Study Design		Patients Number	Prosthesis	Better Technique	Optimal keV
Zhou C [38]	Acad Radiol	2011	21893293	VMI	Retrospective	In Vivo	47 patients	THA / others	VMI	130
Lee YH [32]	Eur Radiol.	2012	22307814	VMI vs VMI (+ MAR)	Retrospective	In Vivo	26 patients	THA / others	VMI + MAR
Meinel FG [35]	Invest Radiol.	2012	22659595	CI vs VMI	Retrospective	In Vivo	22 patients 1 phantom	THA / others	VMI	113 (100-130)
Lewis M [25]	Skeletal Radiol.	2013	22684409	CI vs VMI	Prospective	Ex Vivo	2 phantoms	THA	VMI	150
Han SC [44]	AJR Am J Roentgenol.	2014	25247944	CI (± MAR) vs VMI ( ± MAR)	Retrospective	In Vivo	53 patients 1 Phantom	THA	VMI + MAR	77
Andersson KM [22]	Br J Radiol.	2015	26110201	CI (± MAR) vs VMI (± MAR)	Prospective	Ex Vivo	6 phantoms	THA	VMI + MAR	110
Bongers MN [31]	PLoS One	2015	26600188	CI ( ± MAR) vs VMI (± MAR)	Retrospective	In Vivo	46 patients	THA / others	VMI + MAR
Filograna L [41]	Skeletal Radiol.	2015	25962510	CI vs VMI	Prospective	Ex Vivo	20 Cadavers	THA / others	VMI	137.6 ± 4.9
Higashigaito K [18]	Invest Radiol.	2015	26171565	CI (± MAR) vs VMI	Prospective	Ex Vivo	4 phantoms	THA	CI + MAR	1Fe, 94 keV; 2Fe, 83 keV; 1Ti, 107 keV; 2Ti, 143 keV
Kuchenbecker S [13]	Med Phys.	2015	25652515	[PMI vs VMI]	Prospective	Ex Vivo	1 phantom	THA / others	VMI + MAR
Reynoso E [46]	J Comput Assist Tomogr.	2016	27331930	CI (± MAR) VS VMI (± MAR)	Prospective	In Vivo	80 patients	THA / others	VMI + MAR
Neuhaus V [47]	Eur J Radiol	2017	28668408	VMI	Retrospective	In Vivo	35 patients	THA / others	VMI	140
Wellenberg RH [24]	Eur J Radiol.	2017	28189210	VMI	Prospective	Ex Vivo	7 phantoms	THA	VMI	130
Jeong J [33]	J Med Imaging Radiat Oncol.	2018	29797407	CI (± MAR) vs VMI (± MAR)	Retrospective	In Vivo	27 patients	THA	VMI	110
Kovacs DG [40]	Radiother Oncol.	2018	29050958	CI (± MAR) vs VMI (± MAR)	Prospective	Ex Vivo	4 phantoms	THA / others	VMI + MAR	130
Laukamp KR [29]	Eur Radiol.	2018	29725834	CI (± MAR) vs VMI (± MAR)	Retrospective	In Vivo	27 patients	THA	VMI + MAR	140-200
Magarelli N [37]	Radiol Med.	2018	29637389	CI vs VMI	Prospective	In Vivo	31 patients	THA / others	VMI (opt KeV)
Yue D [28]	Acta Radiol.	2018	28899125	VMI (+ MAR) vs VMI	Retrospective	In VIvo	35 patients	THA	VMI + MAR	120-140
Guziński M [34]	J Comput Assist Tomogr.	2019	30855312	VMI (+ MAR) vs VMI	Retrospective	In Vivo	25 patients	THA / others	VMI	140
Horat L [48]	Acad Radiol	2019	30072295	CI vs VMI	Retrospective	In Vivo	39 patients	THA / others	VMI	130
Kosmas C [36]	Skeletal Radiol.	2019	31154493	CI vs VMI	Prospective	In Vivo	12 patients	THA / others	VMI	160-180
Neuhaus V [19]	Eur J Radiol.	2019	30691660	CI (± MAR) vs VMI (± MAR)	Retrospective	In Vivo	24 patients	THA	VMI + MAR	160-200
Park J [45]	Abdom Radiol (NY).	2019	30135970	CI (± MAR) vs VMI ( ± MAR)	Retrospective	In Vivo	47 patients 1 phantom	THA / others	VMI + MAR	140
Barreto I [16]	Eur J Radiol.	2020	33126172	CI (± MAR) vs VMI	Prospective	Ex Vivo	6 Cadavers	THA / others	CI + MAR
Ishikawa T [17]	Medicine (Baltimore).	2020	33327359	CI (± MAR) vs VMI (± MAR)	Prospective	Ex Vivo	2 phantoms	THA	CI+ MAR	140
Pawałowski B [14]	Phys Med.	2020	32818774	CI (± MAR) vs PMI (± MAR)	Prospective	Ex Vivo	5 phantoms	THA / others	PMI + MAR	70
Foti G [39]	Radiology.	2021	34227883	CR (conventional radiography) vs VMI	Retrospective	In Vivo	178 patients	THA	VMI	155
Pettersson E [23]	Radiat Prot Dosimetry.	2021	34345904	VMI (±MAR) vs VMI (FKS) (±MAR)	Prospective	Ex Vivo	3 phantoms	THA	VMI (+MAR)	<100 (for titanium); ≥ 100 (for steel)
Selles M [21]	Insights Imaging.	2021	34817722	CI (± MAR) vs VMI (± MAR)	Prospective	Ex Vivo	3 phantoms	THA	VMI + MAR	130
Vellarackal AJ [26]	Sci Rep.	2021	33500471	CI vs VMI	Prospective	Ex Vivo	5 phantoms	THA	VMI	70/140
Conti D [11]	Diagnostics (Basel).	2022	36611342	VMI (+ MAR) vs VMI	Prospective	Ex Vivo	10 phantoms	THA	VMI (for bilateral titanium prostheses); VMI + MAR for other metal type	110 (for bilateral titanium); 90-110-130 (for Cobalt); 110 (for Cemented Cobalt); 90-110 (for Stainless steel)
Huflage H [19]	Radiography (Lond).	2022	35728278	CI vs CI + Tin prefiltration (Sn 100/Sn 150 kV) vs VMI	Prospective	Ex Vivo	2 Cadavers	THA / others	CI + Tin prefiltration (Sn 150 kVp)	150
Yoo HJ [27]	J Korean Soc Radiol.	2022	36545406	CI (± MAR) vs VMI	Retrospective	In Vivo	47 patients	THA	CI (+MAR)	120-200 (soft tissue); 200 (bone)
Dwyer A [15]	J Orthop Res.	2023	35652835	CI (+ MAR) vs Tin prefiltration (Sn 150 kVp + MAR) vs VMI (+ MAR)	Prospective	Ex Vivo	1 Cadaver	THA	CI + MAR
Schwarz GM [20]	J Bone Joint Surg Am.	2023	36848437	VMI (± MAR) vs CI (± MAR ± Tin filter)	Prospective	Ex Vivo	9 Cadavers	THA	VMI + MAR	160-190
Wichtmann HM [42]	Abdom Radiol (NY).	2023	36180598	CI (±iMAR) vs VMI (±iMAR)	Retrospective	In Vivo	102 patients	THA / others	CI+MAR; VMI to improve vascular contrast	120
Zhao J [43]	Insights Imaging	2023	37880460	VMI(+ MAR) vs CI (± MAR)	Retrospective	In Vivo	30 patients	THA	VMI + MAR	80
						Abbreviation list:
						CI	Conventional images
						CT	Computed Tomography
						DECT	Dual Energy CT
						Fe	Iron
						iMAR	Iterative Metal Artifact Reduction
						KeV	Kilo-electronVolts
						MAR	Metal Artifact Reduction
						PMI	Pseudo-Monochromatic Imaging
						THA	Total Hip Arthroplasty
						Ti	Titanium
						VMI	Virtual Monochromatic Imaging
						CR	Conventional radiography
						FKS	fast kV-switching
